# Supplementary material for: A Missense Mutation of the HSPB7 Gene Associated with Heat Tolerance in Chinese Indicine Cattle
Source: Animals (Basel). 2019 Aug 14;9(8):554. doi: 10.3390/ani9080554 (PMC6721237; doi:10.3390/ani9080554)
Supplement: Supplementary file 1 [file animals-09-00554-s001.zip]

Archive with 1 entries (1 files):
- animals-553271-SI.xlsx
