# Supplementary material for: A Missense Mutation of the HSPB7 Gene Associated with Heat Tolerance in Chinese Indicine Cattle
Source: Animals (Basel). 2019 Aug 14;9(8):554. doi: 10.3390/ani9080554 (PMC6721237; doi:10.3390/ani9080554)
Supplement: Supplementary file 1 [file animals-09-00554-s001.zip › animals-553271-SI.xlsx]

## Sheet: Sheet1
Table S1. The distribution of 32 cattle breeds of China as well as Angus and Zebu population.
Geographical grouping	Breeds (codes)	Sample size	Locality	Annual Mean Temperature (°C)	Annual Mean Humidity (%)	THI
Northern group	Kazakh (KZ)	27	Yining,Yili, Xinjing, China	9.1	64	50.28
	Yanbian (YB)	30	Yanbian, Jilin, China	5	66	44.18
	Qaidam (QD)	35	Geermu, Haixi, Qinghai, China	4.4	32	46.68
	Mongolian (MG)	34	Heshuo, Kuerl, Bayingolin, Xinjiang, China	7.9	52	49.33
Central group	Jiaxian Red (JX)	28	Jiaxian, Pingdingshan, Henan, China	14.5	67	58.08
	Nanyang (NY)	18	Nanyang, Henan, China	14.9	72	58.69
	Luxi (LX)	28	Jining, Shandong, China	6.8	66	46.81
	Bohai Black (BH)	35	Binzhou, Shandong, China	12.2	66	54.72
	Jinnan (JN)	12	Yuncheng, Shanxi, China	13.6	62	56.8
	Qinchuan (QC)	18	Yangling, Shaanxi, China	8.3	63	49.19
Southern group	Ji'an (JA)	8	Ji’an, Jiangxi, China	18.3	78	64.1
	Jinjiang (JJ)	12	Gaoan, Yichuan, Jiangxi, China	17.9	79	63.5
	Wannan (WN)	28	Jixi, Anhui, China	16.5	77	61.23
	Weining (GZWN)	12	Weining, Bijie, Guizhou, China	10.5	80	51.68
	Zaobei (ZB)	19	Zaoyang, Xiangyang, Hubei, China	15.4	72	59.46
	Dabeishan (DBS)	13	Anqing, Anhui, China	16.3	78	60.93
	Bashan (BS)	33	Xuanhan, Dazhou, Sichuan, China	17.3	79	62.54
	Leiqiong (LQ)	31	Leizhou, Guangdong,China	23.8	85	73.45
	Wengshan (WS)	29	Wenshan, Yunan, China	17.2	81	62.44
	Dianzhong (DZ)	26	Chuxiong, Yunan, China	20	79	66.84
	Guangfeng (GF)	12	Guangfeng, Shangrao, Jiangxi, China	18.2	78	63.94
	Sanjiang (SJ)	27	Sanjiang, Baishi, Sichuan, China	12.5	63	55.21
	Wuling (WL)	39	Yongshun, Hunan, China	17.2	77	62.33
	Guanling (GL)	30	Guanling, Guizhou, China	14	81	57.28
	Wuchuan (WC)	23	Fenggang, Guizhou, China	7.7	53	48.1
	Minnan (MN)	15	Sorthern region of the Fujian province	21	79	68.43
	Longling (LL)	13	Longling, Guangxi, China	19.3	80	61.97
	Weizhou (WZ)	29	Beihai, Guangxi, China	21.7	82	63.94
	Nandan (ND)	18	Nandan, Guangxi, China	22	77	64.18
	Yunling (YL)	29	Kunming, Yunnnan, China	15.3	70	58.7
Special	Tibetan (TB)	34	Changdu,Xizang, China	8.5	63	49.48
	Shigatse Humped (SH)	29	Dingjie,Xizang, China	2.1	55	41.28
Total		774
Exotic	Zebu (Zebu)	40	Sri Lanka, India, and Burma
	Angus (Angus)	30	Yangling, Shanxi, China

## Sheet: Sheet2
Table S2. Primer sequences and fragment size for PCR amplification of the HSPB7 gene.
Candidate gene	GenBank accession no.	Primer sequences（5’→3’）	Tm (°C)	Fragment size (bp)
HSPB7	NC_037329.1	GGGCTGGTTAGAAGTGGTGG	60	326
		CAGAGGGTACGGGTGTGAAG

## Sheet: Sheet3
Table S3. Genotypic and allele frequencies of the HSPB7 gene across 34 cattle breeds.
Geographical grouping	Breeds (codes)
		Genotype Frequencies			Allele Frequencies
		CC	GC	GG	C	G
Northern group	Kazakh (KZ)	0.9259(25)	0.0740(2)	0.0000(0)	0.923	0.037
	Yanbian (YB)	1.0000(30)	0.0000(0)	0.0000(0)	1	0
	Qaidam (QD)	0.9143(32)	0.0857(3)	0.0000(0)	0.9571	0.0429
	Mongolian (MG)	0.9706(33)	0.0294(1)	0.0000(0)	0.9853	0.0147
		0.9527(120)	0.0473(6)	0.0000(0)	0.9664	0.0237
Central group	Jiaxian Red (JX)	0.5714(16)	0.3929(11)	0.0357(1)	0.7679	0.2321
	Nanyang (NY)	0.3889(7)	0.3333(6)	0.2778(5)	0.5556	0.4444
	Luxi (LX)	0.5714(16)	0.3571(10)	0.0715(2)	0.6429	0.3571
	Bohai Black (BH)	0.6571(23)	0.3429(12)	0.0000(0)	0.8285	0.1715
	Jinnan (JN)	0.7500(9)	0.1667(2)	0.0833(1)	0.8333	0.1667
	Qinchuan (QC)	0.0778(14)	0.2222(4)	0.0000(0)	0.8889	0.1111
		0.6115(85)	0.3238(45)	0.0647(9)	0.7734	0.2266
Southern group	Ji'an (JA)	0.0000(0)	0.1250(1)	0.8750(7)	0.0625	0.9375
	Jinjiang (JJ)	0.1667(2)	0.0833(1)	0.7500(9)	0.2083	0.7917
	Wannan (WN)	0.2188(7)	0.2500(8)	0.5312(13)	0.3438	0.6562
	Weining (GZWN)	0.5000(6)	0.3333(4)	0.1667(2)	0.6667	0.3333
	Zaobei (ZB)	0.2632(5)	0.6316(12)	0.1052(2)	0.5789	0.4211
	Dabeishan (DBS)	0.2308(3)	0.3077(4)	0.4615(6)	0.3846	0.6154
	Bashan (BS)	0.3636(12)	0.2728(9)	0.3636(12)	0.5	0.5
	Leiqiong (LQ)	0.0645(2)	0.0645(2)	0.8710(27)	0.0968	0.9032
	Wengshan (WS)	0.0690(2)	0.6207(18)	0.3103(9)	0.3793	0.6207
	Dianzhong (DZ)	0.1538(4)	0.5385(14)	0.3077(8)	0.4231	0.5769
	Guangfeng (GF)	0.0000(0)	0.0000(0)	1.0000(12)	0	1
	Sanjiang (SJ)	0.4444(12)	0.4444(12)	0.1112(3)	0.6667	0.3333
	Wuling (WL)	0.0769(3)	0.6254(24)	0.3077(12)	0.3846	0.6154
	Guanling (GL)	0.2333(7)	0.3333(10)	0.4334(13)	0.4	0.6
	Wuchuan (WC)	0.3478(8)	0.3913(9)	0.2609(6)	0.5435	0.4565
	Minnan (MN)	0.2000(3)	0.4667(7)	0.3333(5)	0.4333	0.5667
	Longling (LL)	0.0000(0)	0.9231(12)	0.0769(1)	0.4615	0.5385
	Weizhou (WZ)	0.0690(2)	0.3448(10)	0.5862(17)	0.2414	0.7586
	Nandan (ND)	0.0556(1)	0.3889(7)	0.5556(10)	0.25	0.75
	Yunling (YL)	0.1379(4)	0.4828(14)	0.3793(11)	0.3793	0.6207
		0.1861(83)	0.3991(178)	0.4148(185)	0.3857	0.6143
special	Tibetan (TB)	0.8529(29)	0.1471(5)	0.0000(0)	0.9265	0.0735
	Shigatse Humped (SH)	0.3794(11)	0.3103(9)	0.3103(9)	0.5345	0.4655
		0.6349(40)	0.2222(14)	0.1429(9)	0.746	0.254
	Over all	0.4238(328)	0.3139(243)	0.2623(203)	0.5807	0.4193
	Zebu	0.0000(0)	0.0750(3)	0.9250(37)	0.0375	0.9625
exotic	Angus (AG)	1.0000(30)	0.0000(0)	0.0000(0)	1	0

## Sheet: Sheet4
Table S4. Test of three subjects effects on HSPB7 genotypes.
Source	Variable	Type III Sum of Squares	df	Mean Square	F	Sig.
Corrected Model	Humidty	29182.257a	2	14591.1	129.924	0
	Temperature	7552.766b	2	3776.38	161.522	0
	THI	13892.652c	2	6946.33	155.839	0
Intercept	Humidty	3.69141e+06	1	3.69141e+06	32869.4	0
	Temperature	147413	1	147413	6305.1	0
	THI	2.45834e+06	1	2.45834e+06	55152.4	0
Genotype	Humidty	29182.3	2	14591.1	129.924	0
	Temperature	7552.77	2	3776.38	161.522	0
	THI	13892.7	2	6946.33	155.839	0
Error	Humidty	86587.5	771	112.305
	Temperature	18026	771	23.38
	THI	34366.2	771	44.574
Total	Humidty	3822620	774
	Temperature	165651	774
	THI	2.52992e+06	774
Corrected Total	Humidty	115770	773
	Temperature	25578.8	773
	THI	48258.9	773
a. R Squared = 0.252 (Adjusted R Squared = 0.293 )
b. R Squared = 0.295 (Adjusted R Squared = 0.250）
c. R Squared = 0.288 (Adjusted R Squared = 0.286）
